# Supplementary material for: Joint optimization of overbooking and seat allocation for high-speed railways considering stochastic demand
Source: PLoS One. 2024 Nov 18;19(11):e0312745. doi: 10.1371/journal.pone.0312745 (PMC11573224; doi:10.1371/journal.pone.0312745)
Supplement: S1 File — (ZIP) [file pone.0312745.s001.zip]

Archive with 9 entries (8 files):
- Program code/
- Program code/A2RLowerObj.m
- Program code/A3RLowerObj.m
- Program code/A3_PenaltyObjFun.m
- Program code/GenarateDemandNoshow.m
- Program code/mainfun_A1.m
- Program code/mainfun_A2.m
- Program code/mainfun_A3.m
- Program code/toy example.xlsx
