# Supplementary material for: Joint optimization of overbooking and seat allocation for high-speed railways considering stochastic demand
Source: PLoS One. 2024 Nov 18;19(11):e0312745. doi: 10.1371/journal.pone.0312745 (PMC11573224; doi:10.1371/journal.pone.0312745)
Supplement: S1 File — (ZIP) [file pone.0312745.s001.zip › Program code/A2RLowerObj.m]

function Rlower = A2RLowerObj(r,ticketUpper)
    global maxDBRate compensateCost price
    Mpre = 100000;
    Rlower = sum(compensateCost * price .* r' + Mpre * max(r'./ticketUpper - maxDBRate, 0));
end
