# Supplementary material for: Joint optimization of overbooking and seat allocation for high-speed railways considering stochastic demand
Source: PLoS One. 2024 Nov 18;19(11):e0312745. doi: 10.1371/journal.pone.0312745 (PMC11573224; doi:10.1371/journal.pone.0312745)
Supplement: S1 File — (ZIP) [file pone.0312745.s001.zip › Program code/GenarateDemandNoshow.m]

function [DemandScenarios, NoshowScenarios] = GenarateDemandNoshow(demanddata,noshowdata)
meanDemand = demanddata(:,2);
numDemandScenarios = 100; 
numODs = length(meanDemand);
Demand = zeros(numODs, numDemandScenarios);
for i = 1:numODs
    Demand(i,:) = poissrnd(meanDemand(i), 1, numDemandScenarios);
end
DemandScenarios = Demand;
meanNoshow = noshowdata(:,2); 
numNoshowScenarios = 100; 
numProducts = length(meanNoshow); 
Noshow = zeros(numProducts, numNoshowScenarios);
for i = 1:numProducts
    Noshow(i,:) = poissrnd(100*meanNoshow(i), 1, numNoshowScenarios)/100; 
end
NoshowScenarios = Noshow;
end
