# Supplementary material for: Joint optimization of overbooking and seat allocation for high-speed railways considering stochastic demand
Source: PLoS One. 2024 Nov 18;19(11):e0312745. doi: 10.1371/journal.pone.0312745 (PMC11573224; doi:10.1371/journal.pone.0312745)
Supplement: S1 File — (ZIP) [file pone.0312745.s001.zip › Program code/mainfun_A1.m]

clc;clear;close all;
timestart = clock;
global Product OD Capacity RelaODProduct RelaLegProduct RelaLegTrain demandScenario noshowScenario numDemandScenario numNoshowScenario; 
global numProduct numOD price maxDBRate maxOBRate refundRate compensateCost M minTicket demanddata noshowdata;
Product = xlsread('toy example','Product');
OD = xlsread('toy example','OD');
Capacity = xlsread('toy example','Capacity');
RelaODProduct = xlsread('toy example','ODandProduct');
RelaLegProduct = xlsread('toy example','LegandProduct');
RelaLegTrain = xlsread('toy example','LegandTrain');
demanddata = xlsread('toy example','GenerateDemand');
noshowdata = xlsread('toy example','GenerateNoshow');
numProduct = length(Product(: , 1));
numOD = length(OD(: , 1));
minTicket = 10;
[DemandScenarios, NoshowScenarios] = GenarateDemandNoshow(demanddata,noshowdata);
numDemandScenario = 50;
numOtherDemandScenario = numDemandScenario - 1;
numNoshowScenario = 50;
demandScenario = DemandScenarios(: , 1 : numDemandScenario);
noshowScenario = NoshowScenarios(: , 1 : numNoshowScenario);
price = Product(: , 5);
maxDBRate = 0.05;
maxOBRate = 0.1;
refundRate = 0.1;
compensateCost = 2;
M = 100000;
initialTicket = Product(: , 6); initialRlowerAllnoshow = zeros(numNoshowScenario , 1);
for j = 1 : numNoshowScenario
    noshowPassenger = noshowScenario(: , j);
    fun = @(r)A2RLowerObj(r,initialTicket);
    nvars = numProduct;
    A = -RelaLegProduct;
    b = RelaLegTrain * Capacity(:,2) - RelaLegProduct * (initialTicket - noshowPassenger .* initialTicket );
    lb = zeros(numProduct , 1);
    ub = initialTicket * 0.5;
    intcon = [1 : numProduct];
    options = optimoptions('ga',  'PopulationSize',100, 'Generations',100, ...
        'StallGenlimit', 10, 'FitnessLimit', 0.01);
    [~ , Rlower , existflag] = ga(fun, nvars, A, b, [], [], lb, ub, [], intcon, options);
    Rlower = Rlower + sum( (1 - refundRate) .* price .* noshowPassenger .* initialTicket) ;
    initialRlowerAllnoshow(j , 1) = Rlower;
end
initialRlowerStar = mean(initialRlowerAllnoshow);   
initialRevenue = sum(price .* initialTicket) - initialRlowerStar;
averageR = zeros(numDemandScenario , 1);
RAllScenarios = zeros(numDemandScenario , numDemandScenario); 
TicketAllDemandScenario = cell(1 , numDemandScenario); 
for k = 1 : numDemandScenario
    [ticket , Rk] = mainfun_A2(k);
    TicketAllDemandScenario{ 1 , k } = ticket;
    RAllScenarios(k , end) = Rk;
    otherDemandScenario = demandScenario; otherDemandScenario( : , k) = [];    
    for g = 1 : numOtherDemandScenario
        Rkg = mainfun_A3(otherDemandScenario , g , ticket , k);
        RAllScenarios(k , g) = Rkg;
    end
    averageR(k , 1) = sum( RAllScenarios(k,:) ) / numDemandScenario;
end
timeend = clock;
runtime = etime(timeend, timestart);
[finalR , idx] = max(averageR);
finalTicket = TicketAllDemandScenario(1 , idx);
improveRate = (finalR - initialRevenue) / initialRevenue;
