# Supplementary material for: Joint optimization of overbooking and seat allocation for high-speed railways considering stochastic demand
Source: PLoS One. 2024 Nov 18;19(11):e0312745. doi: 10.1371/journal.pone.0312745 (PMC11573224; doi:10.1371/journal.pone.0312745)
Supplement: S1 File — (ZIP) [file pone.0312745.s001.zip › Program code/mainfun_A2.m]

function [ticket , Rk] = mainfun_A2(k)
global Capacity RelaODProduct RelaLegProduct RelaLegTrain demandScenario noshowScenario numNoshowScenario
global numProduct price maxDBRate maxOBRate refundRate minTicket;
demand = demandScenario(: , k);
theta = zeros(numProduct , 1); 
rho1 = 10; 
for i = 1 : 100
    f = -(1 - rho1 * theta) .* price;
    A = [RelaLegProduct ; RelaODProduct];
    b = [RelaLegTrain * ( Capacity(:,2) * (1 + maxOBRate) ) ; demand];
    intcon = 1 : numProduct;
    lb = minTicket * ones(numProduct , 1);
    ub = 600 * ones(numProduct , 1);
    ticketUpper = intlinprog(f,intcon,A,b,[],[],lb,ub);
    maxDBPassenger = maxDBRate * ticketUpper;
    for j = 1 : numNoshowScenario
        noshowPassenger = noshowScenario(: , j);
        actualBoarding = RelaLegProduct * (ticketUpper - noshowPassenger .* ticketUpper - maxDBPassenger);
        trainSeat = RelaLegTrain * Capacity(:,2);
        for k = 1 : length(trainSeat)  
            if actualBoarding(k , 1) >= trainSeat(k , 1)
                productDB = RelaLegProduct(k , :)';
                theta( productDB == 1 ) = 1;
            else
                productDB = RelaLegProduct(k , :)';
                theta( productDB == 1 ) = 0;
            end
        end
        if all(theta(:) == 1) 
            break;
        end
    end
    if all(theta(:) == 0)
        RlowerAllnoshow = zeros(numNoshowScenario , 1);
        for j = 1 : numNoshowScenario
            noshowPassenger = noshowScenario(: , j);
            fun = @(r)A2RLowerObj(r,ticketUpper);
            nvars = numProduct;
            A = -RelaLegProduct;
            b = RelaLegTrain * Capacity(:,2) - RelaLegProduct * (ticketUpper - noshowPassenger .* ticketUpper );
            lb = zeros(numProduct , 1);
            ub = ticketUpper * 0.5;
            intcon = 1 : numProduct;
            options = optimoptions('ga',  'PopulationSize',100, 'Generations',100, ...
                'StallGenlimit', 10, 'FitnessLimit', 0.01);
            [r , Rlower , existflag] = ga(fun, nvars, A, b, [], [], lb, ub, [], intcon, options);
            Rlower = Rlower + sum( (1 - refundRate) .* price .* noshowPassenger .* ticketUpper) ;
            RlowerAllnoshow(j , 1) = Rlower;
        end
        RlowerStar = mean(RlowerAllnoshow);                
        break;
    else
        rho1 = rho1 + 10;
        if rho1 > 1000
            rho1 = 1000;
        end
    end       

end
ticket = ticketUpper;
Rk = sum(price .* ticket) - RlowerStar; 
end
