# Supplementary material for: Joint optimization of overbooking and seat allocation for high-speed railways considering stochastic demand
Source: PLoS One. 2024 Nov 18;19(11):e0312745. doi: 10.1371/journal.pone.0312745 (PMC11573224; doi:10.1371/journal.pone.0312745)
Supplement: S1 File — (ZIP) [file pone.0312745.s001.zip › Program code/mainfun_A3.m]

function Rkg = mainfun_A3(otherDemandScenario , g , ticketk , k)
global Capacity RelaODProduct RelaLegProduct RelaLegTrain noshowScenario numNoshowScenario
global numProduct price refundRate;
ticket = ticketk;
demand = otherDemandScenario(: , g);
preRtemp = 0; RRemain = 0;
rho2 = 0; 
U = 20;
Rkg = 0;
for u = 1 : U    
    RlowerAllnoshow = zeros(numNoshowScenario , 1);
    DBPassengerkgAllnoshow = zeros(numProduct , numNoshowScenario);
    for j = 1 : numNoshowScenario
        noshowPassenger = noshowScenario(: , j);
        fun = @(r)A3RLowerObj(r,ticket);
        nvars = numProduct;
        A = -RelaLegProduct;
        b = RelaLegTrain * Capacity(:,2) - RelaLegProduct * (ticket - noshowPassenger .* ticket );
        lb = zeros(numProduct , 1);
        ub = ticket * 0.5;
        intcon = 1 : numProduct;
        options = optimoptions('ga',  'PopulationSize',100, 'Generations',100, ...
            'StallGenlimit', 10, 'FitnessLimit', 0.01);
        [DBPassengerkg , Rlowerj , existflag] = ga(fun, nvars, A, b, [], [], lb, ub, [], intcon, options);        
        Rlower = Rlowerj + sum( (1 - refundRate) .* price .* noshowPassenger .* ticket) ;
        if Rlower == 0
            stop = 1;
        end
        RlowerAllnoshow(j , 1) = Rlower;
        DBPassengerkgAllnoshow(: , j) = DBPassengerkg;
    end
    RlowerStar = mean(RlowerAllnoshow);   
    Rtemp = sum(price .* ticket) - RlowerStar;
    if preRtemp == Rtemp
        RRemain = RRemain + 1;
    else
        preRtemp = Rtemp;
    end    
    leftsideDemandCon = RelaODProduct * ticket;
    rightsideDemandCon = demand;
    if leftsideDemandCon <= rightsideDemandCon
        Rkg = Rtemp;
        break;
    else
        if u > U || RRemain > 5
            Rkg = Rtemp;
            break;
        end
    end
    taoAllnoshowScenario = zeros(numProduct , numNoshowScenario);
    for j = 1 : numNoshowScenario
        taoNow = DBPassengerkgAllnoshow(: , j) ./ ticket;
        taoAllnoshowScenario(: , j) = taoNow;
    end
    TF1 = sum(isnan(taoAllnoshowScenario)); 
    if TF1 
        stop = 1;
    end
    taoReal = max(taoAllnoshowScenario , [], 2 );          
    rho2 = rho2 + 10;
    if rho2 > 1000
        rho2 = 1000;
    end
    [ticket , ~] = A3_PenaltyObjFun(k , taoReal, rho2);        
end
end
