# Supplementary material for: Joint optimization of overbooking and seat allocation for high-speed railways considering stochastic demand
Source: PLoS One. 2024 Nov 18;19(11):e0312745. doi: 10.1371/journal.pone.0312745 (PMC11573224; doi:10.1371/journal.pone.0312745)
Supplement: S1 File — (ZIP) [file pone.0312745.s001.zip › Program code/toy example.xlsx]

## Sheet: Product
OD	Train number	Product order	OD order	Train order	Travel time	Initial price	Initial demand	Order of departure station in all stations	Order of arrival station in all stations	The number of stop stations	Lower bound of tickets	Upper bound of tickets
WH-YYE	G1109	1	1	1	61	96	150	1	2	4	0	600
WH-CSS	G1109	2	2	1	119	162	150	1	3	4	0	600
WH-GZS	G1109	3	3	1	281	374	238	1	4	4	0	600
YYE-CSS	G1109	4	4	1	56	66	50	2	3	4	0	600
YYE-GZS	G1109	5	5	1	221	341	100	2	4	4	0	600
CSS-GZS	G1109	6	6	1	161	282	200	3	4	4	0	600
WH-CSS	G77	7	2	2	126	162	300	1	2	3	0	600
WH-GZS	G77	8	3	2	303	374	238	1	3	3	0	600
CSS-GZS	G77	9	6	2	173	282	300	2	3	3	0	600

## Sheet: OD
OD	OD order	Potential demand	Price elastic parameter
WH-YYE	1	250	0.0055
WH-CSS	2	660	0.0035
WH-GZS	3	650	0.0013
YYE-CSS	4	500	0.0031
YYE-GZS	5	200	0.0007
CSS-GZS	6	700	0.0016

## Sheet: Capacity
Train number	Train order	Train seat capacity	The number of stop stations
G1109	1	538	4
G77	2	538	3

## Sheet: ODandProduct
OD order	Covering relationship between Product 1 and each OD	Covering relationship between Product 2 and each OD	Covering relationship between Product 3 and each OD	Covering relationship between Product 4 and each OD	Covering relationship between Product 5 and each OD	Covering relationship between Product 6 and each OD	Covering relationship between Product 7 and each OD	Covering relationship between Product 8 and each OD	Covering relationship between Product 9 and each OD
1	1	0	0	0	0	0	0	0	0
2	0	1	0	0	0	0	1	0	0
3	0	0	1	0	0	0	0	1	0
4	0	0	0	1	0	0	0	0	0
5	0	0	0	0	1	0	0	0	0
6	0	0	0	0	0	1	0	0	1

## Sheet: LegandProduct
Leg order	Covering relationship between Product 1 and each leg	Covering relationship between Product 2 and each leg	Covering relationship between Product 3 and each leg	Covering relationship between Product 4 and each leg	Covering relationship between Product 5 and each leg	Covering relationship between Product 6 and each leg	Covering relationship between Product 7 and each leg	Covering relationship between Product 8 and each leg	Covering relationship between Product 9 and each leg
1	1	1	1	0	0	0	0	0	0
2	0	1	1	1	1	0	0	0	0
3	0	0	1	0	1	1	0	0	0
4	0	0	0	0	0	0	1	1	0
5	0	0	0	0	0	0	0	1	1

## Sheet: LegandTrain
Leg order	Serving relationship between Train 1 and each leg	Serving relationship between Train 2 and each leg
1	1	0
2	1	0
3	1	0
4	0	1
5	0	1

## Sheet: GenerateDemand
OD order	Potential demand
1	250
2	660
3	650
4	500
5	200
6	700

## Sheet: GenerateNoshow
Product order	No-show probability
1	0.1
2	0.1
3	0.1
4	0.1
5	0.1
6	0.1
7	0.1
8	0.1
9	0.1
